# Supplementary material for: Identification of Iron Metabolism-Related Genes as Prognostic Indicators for Lower-Grade Glioma
Source: Front Oncol. 2021 Sep 9;11:729103. doi: 10.3389/fonc.2021.729103 (PMC8458946; doi:10.3389/fonc.2021.729103)
Supplement: Supplementary file 3 [file DataSheet_1.csv]

gene	beta	HR	lower_95	upper_95	p.value	global.pval
ACP5	0.176	1.19	1.07	1.33	0.00111	0.00164
ALOX5	0.308	1.36	1.17	1.58	4.82E-05	3.90E-05
ASIC3	-0.311	0.733	0.61	0.881	0.00094	0.000927
ATP6V1E1	-0.681	0.506	0.342	0.748	0.000636	0.00047
ATP7A	0.51	1.67	1.19	2.32	0.00264	0.00252
B2M	0.508	1.66	1.34	2.07	4.98E-06	7.60E-06
BACH1	0.44	1.55	1.1	2.19	0.0115	0.0101
BTBD9	-0.728	0.483	0.332	0.703	0.00014	7.88E-05
C1QA	0.237	1.27	1.1	1.46	0.00105	0.00113
C3	0.215	1.24	1.1	1.4	0.000617	0.000449
CALR	0.755	2.13	1.46	3.11	9.09E-05	0.000139
CD163	0.148	1.16	1.07	1.25	0.00024	0.000264
CDR2	0.761	2.14	1.68	2.72	6.87E-10	5.29E-09
CH25H	-0.113	0.893	0.813	0.98	0.0172	0.0169
CLCN3	-0.403	0.668	0.491	0.91	0.0105	0.0125
CP	0.181	1.2	1.1	1.3	1.39E-05	1.15E-05
CYP19A1	0.232	1.26	1.1	1.45	0.00105	0.00129
CYP2D6	-0.295	0.744	0.639	0.867	0.000153	0.000164
CYP2E1	-0.379	0.685	0.602	0.779	9.08E-09	4.11E-08
CYP46A1	-0.314	0.73	0.614	0.869	4.00E-04	0.000402
CYP4X1	-0.189	0.828	0.725	0.945	0.00511	0.00407
E2F2	0.276	1.32	1.19	1.46	7.19E-08	8.10E-08
FLVCR2	-0.243	0.784	0.669	0.92	0.00286	0.0028
GCLC	-0.697	0.498	0.392	0.634	1.46E-08	3.97E-08
GLRX2	0.492	1.64	1.14	2.35	0.00785	0.00954
HBQ1	-0.36	0.697	0.605	0.804	7.52E-07	5.41E-07
HMOX1	0.263	1.3	1.1	1.53	0.00185	0.002
KHNYN	0.733	2.08	1.7	2.55	1.76E-12	5.34E-12
LAMP2	0.437	1.55	1.14	2.11	0.00573	0.00572
MYC	-0.279	0.757	0.657	0.871	0.000106	0.000255
NCOA4	-1.05	0.351	0.253	0.488	4.69E-10	2.52E-09
OSBP2	-0.463	0.629	0.468	0.845	0.0021	0.00219
POLA1	0.403	1.5	1.09	2.06	0.0136	0.0148
PPP2R5B	-0.618	0.539	0.331	0.878	0.0131	0.0117
PRIM2	0.638	1.89	1.35	2.66	0.000237	0.000335
RAP1GAP	-0.195	0.823	0.701	0.967	0.0176	0.018
RRM2	0.319	1.38	1.25	1.52	4.08E-10	1.06E-10
RTEL1	1.01	2.74	1.88	3.99	1.30E-07	1.54E-07
SCD5	-0.832	0.435	0.349	0.544	2.25E-13	1.33E-12
SLC6A9	0.296	1.34	1.13	1.6	0.000928	0.000688
SRI	-0.49	0.613	0.451	0.833	0.00177	0.00206
STEAP2	-0.171	0.843	0.744	0.955	0.00725	0.0101
STEAP3	0.514	1.67	1.49	1.87	1.78E-18	1.11E-17
TBXAS1	0.201	1.22	1.04	1.44	0.0167	0.0159
TMCC2	-0.478	0.62	0.499	0.771	1.63E-05	3.00E-05
UCP2	0.296	1.34	1.15	1.57	0.00023	2.00E-04
UROS	-1.22	0.294	0.213	0.405	7.67E-14	2.73E-13
